# Supplementary material for: School Burnout after COVID-19, Prevalence and Role of Different Risk and Protective Factors in Preteen Students
Source: Children (Basel). 2023 Apr 30;10(5):823. doi: 10.3390/children10050823 (PMC10217600; doi:10.3390/children10050823)
Supplement: Supplementary file 1 [file children-10-00823-s001.zip]

Archive with 1 entries (1 files):
- children-2341670-supplementary.pdf
